# Supplementary material for: Non-Invasive Prediction Scores for Hepatitis B Virus- and Hepatitis D Virus-Infected Patients—A Cohort from the North-Eastern Part of Romania
Source: Microorganisms. 2023 Nov 30;11(12):2895. doi: 10.3390/microorganisms11122895 (PMC10745361; doi:10.3390/microorganisms11122895)
Supplement: Supplementary file 1 [file microorganisms-11-02895-s001.zip]

Archive with 1 entries (1 files):
- microorganisms-2723203-supplementary.pdf
